# Supplementary material for: Principles of mRNA targeting via the Arabidopsis m6A-binding protein ECT2
Source: eLife. 2021 Sep 30;10:e72375. doi: 10.7554/eLife.72375 (PMC8796052; doi:10.7554/eLife.72375)
Supplement: Figure 3—source data 1. [file elife-72375-fig3-data1.zip]

Archive with 23 entries (22 files):
- ECT2-Targeting_v2_Figure3-Source_data_1.pdf
- __MACOSX/
- __MACOSX/._ECT2-Targeting_v2_Figure3-Source_data_1.pdf
- ECT2-Targeting_v2_Figure3-Source_data_10.tif
- __MACOSX/._ECT2-Targeting_v2_Figure3-Source_data_10.tif
- ECT2-Targeting_v2_Figure3-Source_data_11.tif
- __MACOSX/._ECT2-Targeting_v2_Figure3-Source_data_11.tif
- ECT2-Targeting_v2_Figure3-Source_data_2.jpg
- __MACOSX/._ECT2-Targeting_v2_Figure3-Source_data_2.jpg
- ECT2-Targeting_v2_Figure3-Source_data_3.jpg
- __MACOSX/._ECT2-Targeting_v2_Figure3-Source_data_3.jpg
- ECT2-Targeting_v2_Figure3-Source_data_4.tif
- __MACOSX/._ECT2-Targeting_v2_Figure3-Source_data_4.tif
- ECT2-Targeting_v2_Figure3-Source_data_5.tif
- __MACOSX/._ECT2-Targeting_v2_Figure3-Source_data_5.tif
- ECT2-Targeting_v2_Figure3-Source_data_6.tif
- __MACOSX/._ECT2-Targeting_v2_Figure3-Source_data_6.tif
- ECT2-Targeting_v2_Figure3-Source_data_7.tif
- __MACOSX/._ECT2-Targeting_v2_Figure3-Source_data_7.tif
- ECT2-Targeting_v2_Figure3-Source_data_8.tif
- __MACOSX/._ECT2-Targeting_v2_Figure3-Source_data_8.tif
- ECT2-Targeting_v2_Figure3-Source_data_9.tif
- __MACOSX/._ECT2-Targeting_v2_Figure3-Source_data_9.tif
