# Supplementary material for: Principles of mRNA targeting via the Arabidopsis m6A-binding protein ECT2
Source: eLife. 2021 Sep 30;10:e72375. doi: 10.7554/eLife.72375 (PMC8796052; doi:10.7554/eLife.72375)
Supplement: Figure 3—figure supplement 3—source data 1. [file elife-72375-fig3-figsupp3-data1.zip]

Archive with 21 entries (20 files):
- ECT2-Targeting_v2_Figure3-Figure_supplement3-Source_data1.pdf
- __MACOSX/
- __MACOSX/._ECT2-Targeting_v2_Figure3-Figure_supplement3-Source_data1.pdf
- ECT2-Targeting_v2_Figure3-Figure_supplement3-Source_data10.jpg
- __MACOSX/._ECT2-Targeting_v2_Figure3-Figure_supplement3-Source_data10.jpg
- ECT2-Targeting_v2_Figure3-Figure_supplement3-Source_data2.tif
- __MACOSX/._ECT2-Targeting_v2_Figure3-Figure_supplement3-Source_data2.tif
- ECT2-Targeting_v2_Figure3-Figure_supplement3-Source_data3.tif
- __MACOSX/._ECT2-Targeting_v2_Figure3-Figure_supplement3-Source_data3.tif
- ECT2-Targeting_v2_Figure3-Figure_supplement3-Source_data4.tif
- __MACOSX/._ECT2-Targeting_v2_Figure3-Figure_supplement3-Source_data4.tif
- ECT2-Targeting_v2_Figure3-Figure_supplement3-Source_data5.JPG
- __MACOSX/._ECT2-Targeting_v2_Figure3-Figure_supplement3-Source_data5.JPG
- ECT2-Targeting_v2_Figure3-Figure_supplement3-Source_data6.tif
- __MACOSX/._ECT2-Targeting_v2_Figure3-Figure_supplement3-Source_data6.tif
- ECT2-Targeting_v2_Figure3-Figure_supplement3-Source_data7.jpg
- __MACOSX/._ECT2-Targeting_v2_Figure3-Figure_supplement3-Source_data7.jpg
- ECT2-Targeting_v2_Figure3-Figure_supplement3-Source_data8.jpg
- __MACOSX/._ECT2-Targeting_v2_Figure3-Figure_supplement3-Source_data8.jpg
- ECT2-Targeting_v2_Figure3-Figure_supplement3-Source_data9.jpg
- __MACOSX/._ECT2-Targeting_v2_Figure3-Figure_supplement3-Source_data9.jpg
